# Supplementary material for: Diagnostic accuracy of computed tomography for differentiating diffuse thyroid disease from normal thyroid parenchyma: A multicenter study
Source: PLoS One. 2018 Nov 15;13(11):e0205507. doi: 10.1371/journal.pone.0205507 (PMC6237331; doi:10.1371/journal.pone.0205507)
Supplement: S1 File — (XLS) [file pone.0205507.s001.xls]

## Sheet: RptSearch201806011433
Sex: 1-female, 2-male	Age (yr)	size of known thyroid malignancy (largest diameter, mm): larger malignancy when multiple	location of known dominant thyroid malignancy: 0-unknown, 1-Rt, 2-Lt, 3-isthmus	multiplicity in my real-time US: 0-unknown, 1-solitary, 2-unilateral multiplicity, 3-bilateral multiplicity	multiplicity in pathology: 0-unknown, 1-solitary, 2-unilateral multiplicity, 3-bilateral multiplicity	KTIRADS(category): 2~5	Surgery type: 1-total, 2-hemithyroidectomy, 3-isthmusectomy, 4-nodulectomy	Confirmatid diagnostic method: 1-surgery, 2-core biopsy, 3-excision biopsy	Pathology: 1-PTC, 2-FVPTC, 3-nodular hyperplasia, 4-follicular adenoma
1	46	7.1	2	2	2	5	2	1	1
1	27	10.8	2	3	3	5	1	1	1
1	51	12.7	1	2	2	4	2	1	1
1	43	12.9	1	3	3	4	1	1	1
1	36	5.2	2	0	1	5	2	1	1
2	35	10.5	1	0	1	4	2	1	1
1	39	6.1	1	3	3	5	1	1	1
1	69	14.8	2	1	2	5	1	1	1
1	50	3.7	2	1	1	5	2	1	1
1	59	4.6	2	1	1	5	2	1	1
1	26	5.1	1	1	1	5	2	1	1
2	55	7.3	2	1	1	5	2	1	1
1	24	7.8	2	1	1	5	2	1	1
1	39	11.1	1	1	1	5	2	1	1
1	40	5.9	1	0	1	5	2	1	1
1	48	3.1	1	3	3	5	1	1	1
1	41	8.1	2	3	2	5	1	1	1
1	59	6.9	3	1	1	4	2	1	1
2	64	7	2	1	1	5	2	1	1
2	61	10.2	1	1	1	5	1	1	1
2	35	5.9	1	1	1	4	2	1	1
1	37	4.4	3	1	1	4	3	1	1
1	50	4.4	1	1	1	5	2	1	1
1	39	8	1	1	1	5	2	1	1
1	34	6.1	1	1	1	5	2	1	1
1	43	15.7	1	1	1	4	2	1	1
1	45	5	1	2	2	5	2	1	1
2	63	9.9	1	1	1	4	2	1	1
1	28	3	2	1	1	5	2	1	1
1	35	5	2	1	1	5	2	1	1
1	50	6.8	1	1	1	5	2	1	1
1	73	22.7	2	1	1	5	1	1	1
1	42	9.5	2	2	1	5	2	1	1
2	38	7.9	2	1	1	5	2	1	1
1	45	7.6	1	2	2	5	2	1	1
2	73	6	2	1	1	5	2	1	1
1	52	9	2	1	1	5	2	1	1
2	35	4.8	1	1	1	5	2	1	1
1	58	7.4	2	2	2	5	2	1	1
1	62	4	3	3	3	5	1	1	1
1	63	10.5	1	3	3	4	1	1	1
1	54	5.6	2	1	1	5	2	1	1
2	51	7.7	1	1	1	5	2	1	1
1	61	8.7	3	3	3	5	1	1	1
1	48	4	2	1	1	5	2	1	1
1	49	9	1	2	2	5	2	1	1
1	50	4.3	2	1	1	5	2	1	1
1	43	5.4	2	1	1	5	2	1	1
1	57	8.6	1	2	2	5	2	1	1
2	33	9.5	2	1	2	5	2	1	1
1	60	4.6	3	1	1	5	2	1	1
2	44	9.6	1	1	1	4	2	1	1
1	47	6.4	3	1	1	4	3	1	1
1	61	8	2	1	1	5	2	1	1
1	75	26.7	1	3	3	5	1	1	1
1	57	16.9	1	3	1	5	1	1	1
1	44	6	1	3	3	5	1	1	1
1	50	3.5	2	1	1	5	2	1	1
1	37	5.5	2	1	1	5	2	1	1
1	49	9.5	2	1	1	4	2	1	1
2	35	3	1	1	1	5	2	1	1
1	34	13.7	1	1	1	5	2	1	1
1	52	11	1	3	3	5	1	1	1
2	33	6.1	2	1	1	5	2	1	1
2	28	15.8	2	1	1	5	2	1	1
2	38	3.2	2	1	1	5	2	1	1
2	54	9.1	1	1	1	5	2	1	1
1	46	7.7	1	3	3	5	1	1	1
1	47	30.5	1	1	1	4	1	1	1
1	49	7.1	1	1	1	5	2	1	1
1	28	9.9	1	1	1	5	2	1	1
1	33	18	2	1	1	5	2	1	1
1	50	4.8	2	1	1	5	2	1	1
1	58	7.6	1	1	1	5	2	1	1
2	66	7.9	3	3	3	4	1	1	1
1	39	15.8	1	1	1	5	1	1	1
1	40	4.1	1	2	3	4	1	1	1
1	23	21.1	1	1	1	5	1	1	1
1	49	18.2	2	1	1	5	1	1	1
1	59	7.3	1	1	1	4	1	1	1
1	47	5.2	1	1	1	5	2	1	1
1	52	9.9	1	1	1	5	1	1	1
1	60	18.9	3	1	1	5	2	1	1
2	53	34.7	2	0	3	4	2	1	2
1	41	5.6	2	1	1	5	2	1	2
1	58	12.9	1	3	3	4	1	1	2
1	64	14.6	2	1	1	4	1	1	2
1	58	6.5	2	3	3	4	1	1	2
1	58	8.1	1	3	3	5	1	1	2
1	61	10.1	2	3	3	4	1	1	2
1	18	14.9	1	0	0	4	2	1	4
1	58	27.6	1	0	2	3	1	1	1
1	25	31.5	2	1	1	3	2	1	1
1	44	5.8	1	1	1	3	2	1	1
1	64	11.9	2	1	1	3	2	1	1
1	48	8.7	2	1	2	3	2	1	1
1	37	8.2	2	1	1	3	2	1	1
1	45	20.2	1	1	1	3	1	1	1
1	57	4	2	1	3	3	1	1	2
2	63	18.1	2	0	0	3	2	1	3
1	48	16.2	1	0	0	3	2	1	3
1	46	8.5	1	0	0	3	2	1	3
1	48	15.3	1	0	0	3	2	1	3
